# Supplementary material for: The clinical importance of the host anti-tumour reaction patterns in regional tumour draining lymph nodes in patients with locally advanced resectable gastric cancer: a systematic review and meta-analysis
Source: Gastric Cancer. 2023 Sep 30;26(6):847–62. doi: 10.1007/s10120-023-01426-w (PMC10640417; doi:10.1007/s10120-023-01426-w)
Supplement: Supplementary file 1 — Supplementary file1 (ZIP 2378 KB) [file 10120_2023_1426_MOESM1_ESM.zip]

Archive with 8 entries (8 files):
- Supplements_070923/Overview Supplementary.docx
- Supplements_070923/Supplementary Figure S1 Reaction patterns.docx
- Supplements_070923/Supplementary figures S2 ForestPlots.docx
- Supplements_070923/Supplementary Table S1 Evaluation Cottier et al.docx
- Supplements_070923/Supplementary Table S2 Search strategies.docx
- Supplements_070923/Supplementary Table S3 QUIPS.docx
- Supplements_070923/Supplementary Table S4 Data Extraction Table.docx
- Supplements_070923/Supplementary Table S5 IHC studies.docx
